# Supplementary material for: Influence of Gelatin and Propolis Extract on Honey Gummy Jelly Properties: Optimization Using D-Optimal Mixture Design
Source: Gels. 2024 Apr 21;10(4):282. doi: 10.3390/gels10040282 (PMC11049484; doi:10.3390/gels10040282)
Supplement: Supplementary file 1 [file gels-10-00282-s001.zip]

Archive with 1 entries (1 files):
- gels-2944478-supplementary.pdf
